# Supplementary material for: stepRNA: Identification of Dicer cleavage signatures and passenger strand lengths in small RNA sequences
Source: Front Bioinform. 2022 Nov 21;2:994871. doi: 10.3389/fbinf.2022.994871 (PMC9720893; doi:10.3389/fbinf.2022.994871)
Supplement: Supplementary file 1 [file Table2.XLSX]

## Sheet: Table SA. BiologicalDataSummary
Table S1. Summary of analyses run and general output using stepRNA for C. elegans biological data
	Reference		Passenger
Set	Sequence type	Count (n)	Sequence type	Count (n)	Number of siRNA references with at least 1 passenger	Percentage of total siRNA reads with a passenger (%)
1	26G siRNA collapsed	28651	15-30nt Passengers collapsed	2092781	6738	23.5175
2	22G siRNA collapsed	106723	15-30nt Passengers collapsed	2092781	13052	12.2298
3	All 26G siRNA (not collapsed)	303232	15-30nt Passengers collapsed	2092781	10294	3.39476
4	All 22G siRNA (not coallapsed)	302978	15-30nt Passengers collapsed	2092781	16507	5.44825

## Sheet: Table SB. 26GCollapsed
Table SB. Biological data overhang (-) and underhang (+) output with calculated z-scores for 3’ and 5’ ends of duplexed sequences for 26G references. Results are from collapsed input siRNA files.
Overhang	5prime	3prime	5prime_Logodds	3prime_Logodds	5prime_Zscore	3prime_Zscore
-11	285	277	-0.609663	-0.501255	-0.819942	-0.483471
-10	258	313	-0.711171	-0.376037	-0.956461	-0.362695
-9	340	409	-0.429164	-0.100392	-0.577187	-0.0968306
-8	422	493	-0.207047	0.093572	-0.278459	0.0902522
-7	666	663	0.267482	0.404508	0.35974	0.390157
-6	872	789	0.552649	0.589514	0.743264	0.568599
-5	1275	628	0.963939	0.347235	1.29641	0.334916
-4	1653	1132	1.25394	0.981101	1.68644	0.946293
-3	1634	3685	1.24083	2.42454	1.66881	2.33852
-2	1432	680	1.09256	0.431305	1.4694	0.416003
-1	1431	694	1.09178	0.452904	1.46835	0.436836
0	1210	728	0.906485	0.503701	1.21914	0.485831
1	555	315	0.0768197	-0.369498	0.103316	-0.356389
2	391	262	-0.285639	-0.558189	-0.384159	-0.538385
3	349	275	-0.402375	-0.508669	-0.541158	-0.490623
4	299	216	-0.560681	-0.755112	-0.754066	-0.728322
5	210	161	-0.920531	-1.05358	-1.23803	-1.0162
6	193	140	-1.00619	-1.19509	-1.35323	-1.15269
7	151	109	-1.25465	-1.44796	-1.6874	-1.39659
8	82	69	-1.87021	-1.90851	-2.51527	-1.8408
9	58	42	-2.21822	-2.40718	-2.98331	-2.32177
10	56	34	-2.25346	-2.61914	-3.0307	-2.52622
11	46	25	-2.45089	-2.92737	-3.29623	-2.82351
12	22	12	-3.19022	-3.66241	-4.29056	-3.53247
13	15	8	-3.57371	-4.0682	-4.80632	-3.92387
14	8	5	-4.20283	-4.53845	-5.65242	-4.37744
15	5	2	-4.67304	-5.45499	-6.28483	-5.26146

## Sheet: Table SC. 22GCollapsed
Table SB. Biological data overhang (-) and underhang (+) output with calculated z-scores for 3’ and 5’ ends of duplexed sequences for 22G references. Results are from collapsed input siRNA files.
Overhang	5prime	3prime	5prime_Logodds	3prime_Logodds	5prime_Zscore	3prime_Zscore
-7	1141	1189	0.0047119	0.143245	0.0142807	0.390675
-6	1198	1285	0.0557444	0.225135	0.168948	0.614016
-5	1724	1528	0.441066	0.409161	1.33676	1.11591
-4	2053	1609	0.629295	0.464448	1.90724	1.2667
-3	2188	1836	0.698605	0.606681	2.1173	1.65461
-2	2145	2087	0.676962	0.746283	2.05171	2.03535
-1	2504	2045	0.846796	0.724026	2.56643	1.97465
0	2174	2376	0.691601	0.889339	2.09608	2.42551
1	2015	2927	0.609035	1.12388	1.84584	3.06519
2	1785	1525	0.47834	0.407061	1.44973	1.11019
3	1843	1251	0.512702	0.196815	1.55388	0.536776
4	1387	1038	0.209845	0.00078854	0.63599	0.0021506
5	1066	803	-0.0662773	-0.266154	-0.20087	-0.725887
6	793	615	-0.372958	-0.541009	-1.13035	-1.4755
7	624	504	-0.61928	-0.744819	-1.87689	-2.03136
8	469	389	-0.910888	-1.00873	-2.76068	-2.75113
9	332	275	-1.26168	-1.36038	-3.82385	-3.7102
10	228	192	-1.64149	-1.72317	-4.97498	-4.69964
11	196	170	-1.79396	-1.8458	-5.43706	-5.03408
12	118	95	-2.30439	-2.43088	-6.98407	-6.62979
13	72	61	-2.80018	-2.87531	-8.48667	-7.8419
14	44	36	-3.29373	-3.40372	-9.98251	-9.28303
15	26	20	-3.82051	-3.99218	-11.5791	-10.8879

## Sheet: Table SD. PassengerLengths
Table SD. Passenger lengths for the 26G and 22G duplexes from the collapsed data.
Length	26G	22G
15	398	817
16	1171	1899
17	1708	2303
18	2824	4820
19	3235	5222
20	2594	4611
21	2303	4600
22	2501	5128
23	1858	4302
24	797	2844
25	604	2608
26	761	3639
27	473	2375
28	322	1707
29	251	1240
30	203	994

## Sheet: Table SE. 26GNonCollapsed
Table SE. Biological data overhang (-) and underhang (+) output with calculated z-scores for 3’ and 5’ ends of duplexed sequences for 26G references. Results are from non-collapsed input siRNA files.
Overhang	5prime	3prime	5prime_Logodds	3prime_Logodds	5prime_Zscore	3prime_Zscore
-11	474	656	-0.548988	-0.215469	-1.11457	-0.218767
-10	465	715	-0.568579	-0.126554	-1.15435	-0.128492
-9	596	983	-0.314221	0.204556	-0.63794	0.207687
-8	711	1277	-0.132354	0.480431	-0.268709	0.487785
-7	1046	1418	0.269705	0.592054	0.547562	0.601117
-6	1262	1474	0.467885	0.633536	0.949913	0.643234
-5	1707	1004	0.791816	0.226703	1.60757	0.230173
-4	2165	1593	1.05254	0.717043	2.1369	0.728019
-3	2081	6477	1.0087	2.39615	2.0479	2.43283
-2	2013	1046	0.972041	0.269705	1.97347	0.273833
-1	2127	1247	1.0329	0.455198	2.09703	0.462166
0	1757	1203	0.823176	0.417139	1.67124	0.423524
1	1080	559	0.303331	-0.380054	0.615831	-0.385872
2	825	491	0.0217738	-0.512954	0.0442058	-0.520806
3	722	496	-0.11648	-0.502588	-0.236481	-0.510281
4	663	349	-0.204524	-0.860964	-0.41523	-0.874143
5	493	249	-0.508795	-1.20323	-1.03297	-1.22165
6	445	175	-0.613479	-1.55932	-1.2455	-1.58319
7	325	148	-0.933328	-1.72814	-1.89487	-1.7546
8	199	87	-1.4297	-2.26226	-2.90261	-2.29689
9	192	49	-1.46583	-2.8381	-2.97597	-2.88154
10	172	52	-1.57675	-2.77853	-3.20117	-2.82107
11	154	35	-1.68813	-3.17521	-3.42729	-3.22382
12	82	13	-2.32168	-4.16662	-4.71354	-4.2304
13	30	9	-3.32959	-4.53453	-6.75983	-4.60394
14	12	6	-4.24671	-4.94013	-8.62179	-5.01575
15	15	2	-4.02343	-6.03893	-8.16848	-6.13137

## Sheet: Table SF. 22GNonCollapsed
Table SF. Biological data overhang (-) and underhang (+) output with calculated z-scores for 3’ and 5’ ends of duplexed sequences for 22G references. Results are from non-collapsed input siRNA files.
Overhang	5prime	3prime	5prime_Logodds	3prime_Logodds	5prime_Zscore	3prime_Zscore
-7	1145	1247	-0.0823791	0.0690736	-0.253686	0.18896
-6	1230	1341	-0.00765723	0.145427	-0.0235804	0.397834
-5	1835	1631	0.41481	0.352638	1.27741	0.964687
-4	2280	1789	0.648772	0.451386	1.99789	1.23483
-3	2439	2086	0.722267	0.6169	2.22422	1.68761
-2	2383	2465	0.696893	0.799266	2.14608	2.1865
-1	2824	2353	0.883718	0.748183	2.7214	2.04675
0	2493	2832	0.74624	0.953222	2.29804	2.60766
1	2242	3880	0.630516	1.31269	1.94167	3.59103
2	1979	1613	0.495773	0.340827	1.52673	0.932377
3	2002	1308	0.508195	0.119218	1.56498	0.326135
4	1525	1089	0.2182	-0.0725594	0.671947	-0.198496
5	1128	838	-0.0979589	-0.344253	-0.301664	-0.941748
6	820	618	-0.428046	-0.657204	-1.31817	-1.79787
7	641	529	-0.680768	-0.816091	-2.09642	-2.23252
8	486	383	-0.963137	-1.14458	-2.96598	-3.13114
9	342	278	-1.31966	-1.46895	-4.06389	-4.0185
10	233	194	-1.7073	-1.83187	-5.25762	-5.01132
11	200	172	-1.86119	-1.95306	-5.73151	-5.34284
12	122	95	-2.35824	-2.54956	-7.26217	-6.97464
13	79	54	-2.79432	-3.11598	-8.6051	-8.52417
14	43	33	-3.40384	-3.60924	-10.4821	-9.87355
15	27	22	-3.86976	-4.01512	-11.9169	-10.9839

## Sheet: Table SG. 26GSpikeCollapsed
Table SG. Biological data overhang (-) and underhang (+) output with calculated z-scores for 3’ and 5’ ends of duplexed sequences for 26G references with a 24nt spike-in. Results are from collapsed input siRNA files.
Overhang	5prime	3prime	5prime_Logodds	3prime_Logodds	5prime_Zscore	3prime_Zscore
-11	284	279	-0.926691	-0.846352	-1.25686	-0.674228
-10	256	314	-1.03199	-0.726099	-1.39967	-0.578431
-9	341	419	-0.740723	-0.431379	-1.00463	-0.343649
-8	420	495	-0.528093	-0.26015	-0.716244	-0.207243
-7	672	666	-0.0443871	0.0468776	-0.0602014	0.037344
-6	871	794	0.225952	0.230448	0.306454	0.183582
-5	1274	627	0.628786	-0.0158231	0.852812	-0.0126051
-4	1654	1130	0.91157	0.604045	1.23635	0.481199
-3	1633	3678	0.897578	1.95696	1.21737	1.55897
-2	1429	5680	0.752414	2.55192	1.02049	2.03293
-1	6427	698	2.59208	0.0957456	3.51559	0.0762736
0	1210	728	0.573628	0.139648	0.778002	0.111248
1	566	317	-0.221838	-0.716412	-0.300875	-0.570714
2	389	264	-0.606441	-0.902501	-0.822506	-0.718958
3	352	277	-0.708382	-0.853665	-0.960767	-0.680053
4	301	219	-0.867644	-1.09203	-1.17677	-0.869945
5	210	160	-1.23252	-1.4094	-1.67164	-1.12277
6	196	140	-1.30226	-1.54411	-1.76623	-1.23008
7	150	109	-1.57219	-1.79622	-2.13233	-1.43092
8	83	70	-2.16754	-2.24135	-2.9398	-1.78552
9	62	42	-2.46036	-2.75381	-3.33695	-2.19376
10	57	33	-2.54471	-2.9955	-3.45135	-2.3863
11	48	24	-2.71704	-3.31448	-3.68507	-2.64041
12	23	12	-3.45407	-4.00832	-4.68469	-3.19314
13	16	8	-3.81734	-4.41402	-5.1774	-3.51633
14	8	5	-4.51091	-4.8842	-6.11807	-3.89089
15	5	1	-4.98107	-6.49387	-6.75575	-5.1732

## Sheet: Table SH. 22GSpikeCollapsed
Table SH. Biological data overhang (-) and underhang (+) output with calculated z-scores for 3’ and 5’ ends of duplexed sequences for 22G references with a 24nt spike-in. Results are from collapsed input siRNA files.
Overhang	5prime	3prime	5prime_Logodds	3prime_Logodds	5prime_Zscore	3prime_Zscore
-9	2	7	-6.51867	-5.1468	-8.36003	-4.55564
-8	0	1	NA	-7.09292	NA	-6.27823
-7	1140	1187	-0.135841	0.0281949	-0.174213	0.0249565
-6	1193	1289	-0.0886318	0.114322	-0.113668	0.101191
-5	1719	1526	0.294339	0.291731	0.377483	0.258223
-4	2061	1609	0.487466	0.347733	0.625163	0.307792
-3	2201	1837	0.558007	0.488649	0.71563	0.432522
-2	2150	7088	0.532805	2.05478	0.683308	1.81877
-1	7507	2048	1.98721	0.605211	2.54854	0.535696
0	2179	2377	0.547202	0.766522	0.701773	0.678479
1	2024	2927	0.468081	0.995629	0.600302	0.881271
2	1772	1523	0.326506	0.289654	0.418736	0.256384
3	1850	1262	0.372239	0.0921752	0.477388	0.081588
4	1391	1031	0.0715458	-0.118322	0.0917557	-0.104731
5	1073	808	-0.198639	-0.370019	-0.254749	-0.327519
6	796	615	-0.506413	-0.64981	-0.649463	-0.575173
7	624	504	-0.755508	-0.852775	-0.96892	-0.754825
8	465	395	-1.05481	-1.1003	-1.35277	-0.973919
9	334	275	-1.38997	-1.46662	-1.7826	-1.29816
10	229	194	-1.77078	-1.81836	-2.27098	-1.6095
11	200	169	-1.90712	-1.95719	-2.44584	-1.73239
12	122	93	-2.40394	-2.55713	-3.08299	-2.26342
13	73	61	-2.91907	-2.97997	-3.74364	-2.63769
14	44	37	-3.42628	-3.48075	-4.39411	-3.08096
15	26	20	-3.95295	-4.09653	-5.06955	-3.626

## Sheet: Table SI. SpikeCollapsedPasseng
Table SI. Passenger lengths for the 26G and 22G duplexes from the collapsed data with a 24nt spike in.
Length	26G	22G
15	399	818
16	1172	1900
17	1708	2304
18	2824	4816
19	3241	5232
20	2594	4604
21	7306	9601
22	2499	5137
23	1864	4316
24	801	2844
25	603	2612
26	755	3638
27	476	2373
28	324	1707
29	253	1243
30	202	996

## Sheet: Table SJ. 26GSpikeNonCollapsed
Table SJ. Biological data overhang (-) and underhang (+) output with calculated z-scores for 3’ and 5’ ends of duplexed sequences for 26G references with a single 26G spike-in. Results are from non-collapsed input siRNA files.
Overhang	5prime	3prime	5prime_Logodds	3prime_Logodds	5prime_Zscore	3prime_Zscore
-11	474	656	-0.759502	-0.427615	-1.5433	-0.434304
-10	465	715	-0.779014	-0.339235	-1.58295	-0.344542
-9	596	983	-0.525826	-0.0105862	-1.06848	-0.0107518
-8	711	1277	-0.344998	0.262521	-0.701034	0.266628
-7	1046	1418	0.0539753	0.372792	0.109677	0.378623
-6	1262	1474	0.250118	0.413732	0.508238	0.420204
-5	1707	1004	0.569727	0.0113653	1.15768	0.0115431
-4	2165	1593	0.825821	0.496078	1.67806	0.503839
-3	2081	6477	0.782847	2.11396	1.59074	2.14703
-2	2013	1046	0.746879	0.0539753	1.51765	0.0548197
-1	2127	6247	0.806573	2.06656	1.63895	2.09889
0	6757	1203	2.17015	0.199932	4.40973	0.20306
1	1080	559	0.0872834	-0.591328	0.177359	-0.600578
2	825	491	-0.19191	-0.72362	-0.38996	-0.73494
3	722	496	-0.329224	-0.713298	-0.668981	-0.724456
4	663	349	-0.416733	-1.07037	-0.846799	-1.08712
5	493	249	-0.719479	-1.41176	-1.46198	-1.43385
6	445	175	-0.823736	-1.76721	-1.67383	-1.79486
7	325	148	-1.14253	-1.9358	-2.3216	-1.96608
8	199	87	-1.63779	-2.46939	-3.32798	-2.50802
9	192	49	-1.67386	-3.0449	-3.40128	-3.09253
10	172	52	-1.78462	-2.98536	-3.62633	-3.03206
11	154	35	-1.89583	-3.38189	-3.85232	-3.4348
12	82	13	-2.52876	-4.37311	-5.13843	-4.44152
13	30	9	-3.53623	-4.74099	-7.1856	-4.81515
14	12	6	-4.45319	-5.14656	-9.04886	-5.22707
15	15	2	-4.22994	-6.24532	-8.5952	-6.34302

[truncated: 2 more sheets: Table SK. 22GSpikeNonCollapsed, Table SL. SpikeNonCollapsedPass]
