# Supplementary material for: stepRNA: Identification of Dicer cleavage signatures and passenger strand lengths in small RNA sequences
Source: Front Bioinform. 2022 Nov 21;2:994871. doi: 10.3389/fbinf.2022.994871 (PMC9720893; doi:10.3389/fbinf.2022.994871)
Supplement: Supplementary file 3 [file Table3.XLSX]

## Sheet: A) Wild-type Passenger Lengths
passenger_length	passenger_count
18	23652
19	28380
20	35505
21	81495
22	115834
23	170047
24	376924
25	35416
26	11244
27	7163
28	5605

## Sheet: B) Mutant Passenger Lengths
passenger_length	passenger_count
18	22369
19	31600
20	43956
21	167141
22	73173
23	65592
24	116469
25	55116
26	52324
27	64755
28	78552

## Sheet: C) Wild-type overhang lengths
Overhang	5prime	3prime	5prime_Logodds	3prime_Logodds	5prime_Zscore	3prime_Zscore
-10	31	148	-7.27064	-5.70729	-30.3865	-28.7913
-9	90	381	-6.20475	-4.76144	-25.9318	-24.0198
-8	230	916	-5.26633	-3.88362	-22.0098	-19.5915
-7	817	2360	-3.99811	-2.9356	-16.7095	-14.8091
-6	9645	20912	-1.51959	-0.732843	-6.35088	-3.69694
-5	17837	34348	-0.895418	-0.221065	-3.74226	-1.1152
-4	31212	51817	-0.320459	0.210706	-1.33931	1.06294
-3	49548	78121	0.16323	0.653083	0.682195	3.29457
-2	80554	139103	0.686748	1.308	2.87016	6.59838
-1	125549	186087	1.18762	1.6635	4.96346	8.39175
0	242435	227568	2.0113	1.92536	8.40589	9.71274
1	100479	44368	0.932654	0.0466717	3.89788	0.235442
2	98100	38837	0.905688	-0.0929831	3.78518	-0.469067
3	51966	26929	0.213755	-0.473026	0.893355	-2.38625
4	36372	20458	-0.161445	-0.755314	-0.674733	-3.81029
5	25671	11092	-0.522322	-1.37816	-2.18296	-6.95234
6	16611	6654	-0.968031	-1.8942	-4.04573	-9.55556
7	2387	679	-2.92419	-4.18328	-12.2212	-21.1032
8	982	281	-3.81397	-5.06599	-15.9399	-25.5562
9	531	143	-4.42931	-5.74166	-18.5116	-28.9647
10	218	63	-5.31993	-6.56146	-22.2338	-33.1003

## Sheet: D) Mutant overhang lengths
Overhang	5prime	3prime	5prime_Logodds	3prime_Logodds	5prime_Zscore	3prime_Zscore
-10	829	3692	-3.83848	-2.34105	-67.2303	-30.6688
-9	2237	8590	-2.84398	-1.49022	-49.8118	-19.5225
-8	4512	13962	-2.13941	-0.997404	-37.4714	-13.0664
-7	8494	21324	-1.50158	-0.564138	-26.2999	-7.39046
-6	15741	34370	-0.875122	-0.0692332	-15.3276	-0.906985
-5	24455	47573	-0.422952	0.273933	-7.40794	3.58864
-4	35808	63946	-0.026292	0.592598	-0.460501	7.76329
-3	54333	90974	0.416187	0.984106	7.28946	12.8922
-2	75467	123383	0.774682	1.33765	13.5684	17.5239
-1	96173	143143	1.04735	1.51719	18.3443	19.8759
0	140548	114613	1.49477	1.25047	26.1807	16.3817
1	78854	28613	0.823465	-0.260341	14.4229	-3.41058
2	80605	25232	0.847961	-0.390632	14.8519	-5.11746
3	54236	19453	0.414265	-0.658463	7.25579	-8.62615
4	33529	13262	-0.0951475	-1.04976	-1.66649	-13.7524
5	24326	7763	-0.428414	-1.59253	-7.5036	-20.8628
6	17171	4995	-0.786274	-2.03708	-13.7715	-26.6867
7	9966	2978	-1.33983	-2.5569	-23.4669	-33.4965
8	6957	1903	-1.7032	-3.00611	-29.8314	-39.3814
9	4588	912	-2.1226	-3.74295	-37.1771	-49.0343
10	2218	366	-2.85253	-4.65666	-49.9616	-61.0044
