# Supplementary material for: stepRNA: Identification of Dicer cleavage signatures and passenger strand lengths in small RNA sequences
Source: Front Bioinform. 2022 Nov 21;2:994871. doi: 10.3389/fbinf.2022.994871 (PMC9720893; doi:10.3389/fbinf.2022.994871)
Supplement: Supplementary file 8 [file Table4.XLSX]

## Sheet: A) Wild-type Passenger Lengths - 24nt filter reference input
passenger_length	passenger_count
18	24260
19	31408
20	42410
21	85625
22	127220
23	193968
24	445071
25	38712
26	12221
27	7278
28	5518

## Sheet: B) DCL-234 Mutant Passenger Lengths - 24nt filter reference input
passenger_length	passenger_count
18	17565
19	27888
20	45403
21	143242
22	65930
23	59816
24	108830
25	51015
26	52381
27	65986
28	79361

## Sheet: C) Wild-type overhang lengths - 24nt filter reference input
Overhang	5prime	3prime	5prime_Logodds	3prime_Logodds	5prime_Zscore	3prime_Zscore
-10	6194	11742	-1.63229	-0.949539	-10.4889	-3.67932
-9	7688	13109	-1.41425	-0.837534	-9.08778	-3.24532
-8	10153	14596	-1.13288	-0.728038	-7.27978	-2.82104
-7	11861	16970	-0.975138	-0.57406	-6.26612	-2.2244
-6	15790	27978	-0.683798	-0.0587488	-4.394	-0.227643
-5	22212	35263	-0.333952	0.18295	-2.14594	0.708904
-4	32153	43305	0.0493641	0.399859	0.317208	1.5494
-3	44704	58106	0.396157	0.715331	2.54566	2.7718
-2	64091	103799	0.783618	1.36487	5.03544	5.28867
-1	86369	109209	1.11417	1.42422	7.1595	5.51862
0	151386	133990	1.77582	1.66879	11.4112	6.46631
1	81073	38614	1.04313	0.278496	6.70305	1.07913
2	69449	35396	0.871563	0.186903	5.60056	0.724222
3	40786	25713	0.29902	-0.146346	1.92147	-0.56707
4	31538	21319	0.0292146	-0.339876	0.18773	-1.31697
5	25608	13888	-0.187108	-0.778735	-1.20233	-3.01748
6	20902	10906	-0.396498	-1.02455	-2.54785	-3.96996
7	14855	9467	-0.746083	-1.16802	-4.79424	-4.5259
8	12207	8435	-0.945926	-1.28485	-6.0784	-4.97861
9	9619	4769	-1.18762	-1.8601	-7.6315	-7.20762
10	6723	3035	-1.54964	-2.31438	-9.95782	-8.96789

## Sheet: D) DCL-234 Mutant overhang lengths - 24nt filter reference input
Overhang	5prime	3prime	5prime_Logodds	3prime_Logodds	5prime_Zscore	3prime_Zscore
-10	6523	11457	-1.00902	-0.362074	-17.4887	-4.15671
-9	7079	12271	-0.92593	-0.291373	-16.0485	-3.34504
-8	8176	13435	-0.779298	-0.197791	-13.507	-2.27069
-7	9554	15123	-0.620315	-0.0751324	-10.7515	-0.86254
-6	11385	20198	-0.440675	0.22729	-7.63789	2.60935
-5	14449	25228	-0.195103	0.462771	-3.38157	5.31273
-4	18099	27344	0.0388263	0.54888	0.672948	6.30129
-3	24777	32754	0.368997	0.743783	6.39555	8.53883
-2	30601	39591	0.59438	0.951828	10.302	10.9272
-1	34258	41937	0.716331	1.01581	12.4156	11.6618
0	42836	39479	0.961376	0.94869	16.6628	10.8912
1	40613	24577	0.902446	0.434921	15.6414	4.99301
2	39321	24545	0.866854	0.433534	15.0245	4.97709
3	31181	19387	0.614588	0.184211	10.6522	2.11479
4	27064	14893	0.462863	-0.0910455	8.02247	-1.04523
5	21537	10404	0.221004	-0.461147	3.8305	-5.29409
6	17536	8861	0.005879	-0.625567	0.101896	-7.18168
7	14541	7905	-0.188537	-0.742133	-3.26778	-8.51989
8	10431	5933	-0.530434	-1.03404	-9.19362	-11.871
9	8492	3946	-0.740638	-1.44681	-12.8369	-16.6098
10	6581	2872	-1.00004	-1.76717	-17.3329	-20.2876
